# Supplementary material for: Randomized double-blinded pilot clinical study of the antidiabetic activity of Balanites aegyptiaca and UPLC-ESI-MS/MS identification of its metabolites
Source: Pharm Biol. 2017 Jul 20;55(1):1954–61. doi: 10.1080/13880209.2017.1354388 (PMC6130648; doi:10.1080/13880209.2017.1354388)
Supplement: Amira_Abdel_Motaal_et_al_supplemental_content.zip [file IPHB_A_1354388_SM6229.zip]

Archive with 1 entries (1 files):
- Amira Abdel Motaal et al supplemental content.doc
